# Supplementary material for: Independent origins of spicules reconcile paleontological and molecular evidence of sponge evolutionary history
Source: Sci Adv. 2026 Jan 7;12(2):eadx1754. doi: 10.1126/sciadv.adx1754 (PMC12778063; doi:10.1126/sciadv.adx1754)
Supplement: Supplementary file 2 — Data S1 [file sciadv.adx1754_data_s1.zip]

Archive with 1 entries (1 files):
- adx1754_data_s1.xlsx
