# Supplementary material for: Independent origins of spicules reconcile paleontological and molecular evidence of sponge evolutionary history
Source: Sci Adv. 2026 Jan 7;12(2):eadx1754. doi: 10.1126/sciadv.adx1754 (PMC12778063; doi:10.1126/sciadv.adx1754)
Supplement: Supplementary file 2 — Data S1 [file sciadv.adx1754_data_s1.zip › adx1754_data_s1.xlsx]

## Sheet: Sheet2
	Topology with taxa placed as in Wang et al., 2024																																					Topology with fossils
NODE NAME	Model A				Model B								Model C								Model D																NODE NAME	MODEL A				Model B
	c*s*	c*s	cs*	cs	Ac*s*	Ac*s	Acs*	Acs	Pc*s*	Pc*s	Pcs*	Pcs	c*s*	c*s1	c*s2	c*s3	cs*	cs1	cs2	cs3	Ac*s*	Ac*s1	Ac*s2	Ac*s3	Acs*	Acs1	Acs2	Acs3	Pc*s*	Pc*s1	Pc*s2	Pc*s3	Pcs*	Pcs1	Pcs2	Pcs3		c*s*	c*s	cs*	cs	Ac*s*	Ac*s	Acs*	Acs	Pc*s*	Pc*s	Pcs*	Pcs
79	0.983	0.017	0	0	0.948	0.018	0.017	0	0.016	0	0	0	0.997	0	0	0	0.003	0	0	0	0.984	0	0	0	0	0	0	0	0.015	0	0	0	0	0	0	0	79	0.618	0.382	0	0	0.572	0.395	0.011	0.009	0.006	0.005	0	0
80	1	0	0	0	0.987	0	0.012	0	0	0	0	0	0.998	0	0	0	0.002	0	0	0	1	0	0	0	0	0	0	0	0	0	0	0	0	0	0	0	80	0.996	0.004	0	0	0.981	0.005	0.014	0	0	0	0	0
81	1	0	0	0	0.988	0	0.012	0	0	0	0	0	0.998	0	0	0	0.002	0	0	0	1	0	0	0	0	0	0	0	0	0	0	0	0	0	0	0	81	0.999	0.001	0	0	0.985	0.001	0.014	0	0	0	0	0
82	0.999	0	0	0	0.999	0	0.001	0	0	0	0	0	1	0	0	0	0	0	0	0	1	0	0	0	0	0	0	0	0	0	0	0	0	0	0	0	82	0.999	0	0	0	0.999	0	0.001	0	0	0	0	0
83	1	0	0	0	0.988	0	0.012	0	0	0	0	0	0.998	0	0	0	0.002	0	0	0	1	0	0	0	0	0	0	0	0	0	0	0	0	0	0	0	83	0.999	0	0	0	0.986	0	0.014	0	0	0	0	0
Bilateria	0.992	0	0.008	0	0.98	0	0.02	0	0	0	0	0	0.996	0	0	0	0.004	0	0	0	0.997	0	0	0	0.002	0	0	0	0	0	0	0	0	0	0	0	Bilateria	0.992	0.001	0.007	0	0.978	0.001	0.021	0	0	0	0	0
85	0.999	0	0	0	0.989	0	0.011	0	0	0	0	0	0.998	0	0	0	0.002	0	0	0	0.999	0	0	0	0	0	0	0	0	0	0	0	0	0	0	0	85	0.999	0.001	0	0	0.987	0.001	0.012	0	0	0	0	0
Porifera	0.963	0.037	0	0	0.92	0.037	0.017	0.001	0.024	0.001	0	0	0.996	0.001	0	0	0.003	0	0	0	0.974	0.001	0	0	0	0	0	0	0.024	0	0	0	0	0	0	0	Porifera	0.573	0.427	0	0	0.523	0.435	0.01	0.01	0.011	0.01	0	0
Homosc_Calc	0.951	0.031	0.018	0.001	0.86	0.029	0.034	0.001	0.071	0.002	0.003	0	0.991	0.001	0	0.001	0.008	0	0	0	0.919	0	0	0.001	0.005	0	0	0	0.074	0	0	0	0	0	0	0	Homosc_Calc	0.652	0.33	0.012	0.006	0.555	0.306	0.023	0.013	0.063	0.036	0.003	0.002
Homoscleromorpha	0.905	0.092	0.003	0	0.823	0.083	0.008	0.001	0.077	0.008	0.001	0	0.961	0.001	0.001	0.035	0.001	0	0	0	0.881	0.001	0.001	0.033	0.001	0	0	0	0.08	0	0	0.003	0	0	0	0	Homoscleromorpha	0.669	0.327	0.002	0.001	0.569	0.303	0.006	0.003	0.076	0.042	0.001	0
Calcarea	0.03	0	0.969	0.001	0.002	0	0.08	0	0.027	0	0.89	0.001	0.024	0	0	0	0.976	0	0	0	0.002	0	0	0	0.081	0	0	0	0.022	0	0	0	0.895	0	0	0	Calcarea	0.029	0	0.957	0.014	0.002	0	0.07	0.001	0.027	0	0.886	0.013
90	0.001	0	0.999	0	0	0	0.005	0	0.001	0	0.994	0	0	0	0	0	1	0	0	0	0	0	0	0	0.005	0	0	0	0	0	0	0	0.994	0	0	0	90	0.001	0	0.999	0	0	0	0.004	0	0.001	0	0.995	0
91	0.002	0	0.998	0	0	0	0.015	0	0.002	0	0.983	0	0.001	0	0	0	0.998	0	0	0	0	0	0	0	0.015	0	0	0	0.001	0	0	0	0.983	0	0	0	91	0.002	0	0.997	0.001	0	0	0.013	0	0.002	0	0.984	0.001
92	0.041	0.959	0	0	0.093	0.858	0.001	0.016	0.004	0.028	0	0.001	0.761	0.225	0.008	0.004	0.002	0	0	0	0.744	0.212	0.008	0.004	0	0	0	0	0.024	0.007	0	0	0	0	0	0	Hex_Dem	0.439	0.561	0	0	0.258	0.366	0.005	0.008	0.144	0.211	0.003	0.005
Hex_Dem	0.01	0.99	0	0	0.051	0.715	0	0.014	0.019	0.197	0	0.004	0.748	0.238	0.008	0.004	0.002	0	0	0	0.594	0.181	0.007	0.003	0	0	0	0	0.162	0.05	0.002	0.001	0	0	0	0	93	0.425	0.575	0	0	0.235	0.352	0.005	0.007	0.153	0.24	0.003	0.005
94	0.001	0.999	0	0	0.042	0.682	0	0.013	0.021	0.237	0	0.005	0.502	0.483	0.008	0.004	0.002	0	0	0	0.367	0.367	0.006	0.003	0	0	0	0	0.119	0.133	0.002	0.001	0	0	0	0	Hexactinellida	0.147	0.853	0	0	0.032	0.197	0	0.002	0.103	0.658	0.001	0.007
Hexactinellida	0	0.999	0	0	0.005	0.277	0	0.002	0.016	0.693	0	0.006	0.031	0.965	0	0.002	0	0.001	0	0	0.009	0.279	0	0.001	0	0	0	0	0.021	0.688	0	0.002	0	0	0	0	95	0.133	0.867	0	0	0.026	0.182	0	0.002	0.096	0.687	0.001	0.007
96	0.001	0.999	0	0	0.005	0.252	0	0.002	0.015	0.72	0	0.006	0.024	0.973	0	0.002	0	0.001	0	0	0.006	0.255	0	0.001	0	0	0	0	0.017	0.719	0	0.002	0	0	0	0	96	0.425	0.575	0	0	0.236	0.352	0.005	0.007	0.153	0.24	0.003	0.005
97	0.002	0.998	0	0	0.043	0.682	0	0.013	0.021	0.237	0	0.004	0.502	0.482	0.009	0.005	0.002	0	0	0	0.367	0.366	0.007	0.004	0	0	0	0	0.119	0.133	0.003	0.001	0	0	0	0	97	0.188	0.812	0	0	0.015	0.069	0	0.001	0.157	0.751	0.001	0.006
98	0.001	0.999	0	0	0.003	0.102	0	0.001	0.025	0.864	0	0.006	0.225	0.571	0.104	0.099	0	0	0	0	0.024	0.061	0.011	0.01	0	0	0	0	0.192	0.524	0.091	0.086	0	0	0	0	98	0.075	0.34	0.102	0.483	0.001	0.005	0.001	0.007	0.066	0.33	0.094	0.495
99	0	0.414	0	0.585	0	0.007	0	0.01	0.01	0.387	0.015	0.57	0.091	0.24	0.045	0.043	0.122	0.337	0.062	0.059	0.002	0.004	0.001	0.001	0.002	0.006	0.001	0.001	0.083	0.239	0.043	0.041	0.114	0.342	0.061	0.058	Demospongiae	0.444	0.556	0	0	0.264	0.366	0.004	0.006	0.145	0.209	0.002	0.004
Demospongiae	0.02	0.98	0	0	0.058	0.712	0	0.01	0.021	0.196	0	0.003	0.855	0.061	0.08	0.003	0.002	0	0	0	0.672	0.047	0.063	0.002	0	0	0	0	0.183	0.013	0.018	0.001	0	0	0	0	100	0.775	0.225	0	0	0.649	0.198	0.008	0.003	0.107	0.033	0.001	0
101	0.658	0.342	0	0	0.611	0.292	0.007	0.003	0.059	0.027	0.001	0	0.963	0.015	0.02	0.001	0.001	0	0	0	0.882	0.013	0.018	0.001	0	0	0	0	0.082	0.001	0.002	0	0	0	0	0	101	0.993	0.005	0.002	0	0.982	0.005	0.01	0	0.003	0	0	0
102	0.992	0.006	0.002	0	0.984	0.006	0.009	0	0.002	0	0	0	0.998	0	0	0	0.001	0	0	0	0.997	0	0	0	0	0	0	0	0.002	0	0	0	0	0	0	0	102	0.989	0	0.011	0	0.979	0	0.021	0	0	0	0	0
103	0.989	0	0.011	0	0.98	0	0.02	0	0	0	0	0	0.996	0	0	0	0.004	0	0	0	0.997	0	0	0	0.003	0	0	0	0	0	0	0	0	0	0	0	103	1	0	0	0	0.997	0	0.002	0	0	0	0	0
104	1	0	0	0	0.998	0	0.002	0	0	0	0	0	1	0	0	0	0	0	0	0	1	0	0	0	0	0	0	0	0	0	0	0	0	0	0	0	104	0.941	0.058	0	0	0.903	0.058	0.002	0	0.034	0.002	0	0
105	0.917	0.083	0	0	0.898	0.078	0.002	0	0.021	0.002	0	0	0.995	0.002	0.003	0.001	0	0	0	0	0.973	0.002	0.003	0.001	0	0	0	0	0.022	0	0	0	0	0	0	0	105	0.943	0.057	0	0	0.907	0.057	0	0	0.034	0.002	0	0
106	0.919	0.081	0	0	0.9	0.077	0	0	0.021	0.002	0	0	0.991	0.003	0.004	0.002	0	0	0	0	0.969	0.003	0.004	0.002	0	0	0	0	0.022	0	0	0	0	0	0	0	106	0.994	0.006	0	0	0.989	0.007	0	0	0.004	0	0	0
107	0.992	0.008	0	0	0.99	0.007	0	0	0.002	0	0	0	0.999	0	0	0	0	0	0	0	0.997	0	0	0	0	0	0	0	0.002	0	0	0	0	0	0	0	107	0.107	0.893	0	0	0.025	0.179	0	0.002	0.085	0.7	0.001	0.007
108	0.002	0.998	0	0	0.006	0.239	0	0.003	0.015	0.73	0	0.006	0.058	0.003	0.936	0.001	0	0	0.001	0	0.019	0.001	0.218	0	0	0	0	0	0.047	0.003	0.711	0.001	0	0	0	0	108	0.019	0.98	0	0	0.001	0.039	0	0	0.019	0.938	0	0.003
109	0	0.999	0	0	0	0.048	0	0	0.004	0.945	0	0.003	0.003	0	0.997	0	0	0	0	0	0	0	0.047	0	0	0	0	0	0.003	0	0.95	0	0	0	0	0	109	0.008	0.992	0	0	0	0.016	0	0	0.007	0.975	0	0.002
110	0	1	0	0	0	0.019	0	0	0.002	0.978	0	0.001	0	0	0.999	0	0	0	0	0	0	0	0.019	0	0	0	0	0	0	0	0.981	0	0	0	0	0	110	0.011	0.989	0	0	0	0.026	0	0	0.011	0.958	0	0.004
111	0	1	0	0	0	0.032	0	0	0.002	0.962	0	0.003	0.001	0	0.998	0	0	0	0.001	0	0	0	0.031	0	0	0	0	0	0.001	0	0.968	0	0	0	0	0	111	0.006	0.994	0	0	0	0.014	0	0	0.006	0.977	0	0.003
112	0	1	0	0	0	0.017	0	0	0.001	0.979	0	0.002	0	0	0.999	0	0	0	0	0	0	0	0.017	0	0	0	0	0	0	0	0.983	0	0	0	0	0	112	0	1	0	0	0	0	0	0	0	0.999	0	0
113	0	1	0	0	0	0.001	0	0	0	0.999	0	0	0	0	1	0	0	0	0	0	0	0	0.001	0	0	0	0	0	0	0	0.999	0	0	0	0	0	113	0	1	0	0	0	0	0	0	0	1	0	0
114	0	1	0	0	0	0	0	0	0	1	0	0	0	0	1	0	0	0	0	0	0	0	0	0	0	0	0	0	0	0	1	0	0	0	0	0	114	0	1	0	0	0	0	0	0	0	1	0	0
115	0	1	0	0	0	0	0	0	0	1	0	0	0	0	1	0	0	0	0	0	0	0	0	0	0	0	0	0	0	0	1	0	0	0	0	0	115	0	1	0	0	0	0	0	0	0	1	0	0
116	0	1	0	0	0	0	0	0	0	1	0	0	0	0	1	0	0	0	0	0	0	0	0	0	0	0	0	0	0	0	1	0	0	0	0	0	116	0	1	0	0	0	0	0	0	0	1	0	0
117	0	1	0	0	0	0	0	0	0	1	0	0	0	0	1	0	0	0	0	0	0	0	0	0	0	0	0	0	0	0	1	0	0	0	0	0	117	0	1	0	0	0	0	0	0	0	1	0	0
118	0	1	0	0	0	0	0	0	0	1	0	0	0	0	1	0	0	0	0	0	0	0	0	0	0	0	0	0	0	0	1	0	0	0	0	0	118	0.002	0.998	0	0	0	0.005	0	0	0.002	0.992	0	0.002
119	0	1	0	0	0	0.006	0	0	0	0.992	0	0.002	0	0	1	0	0	0	0	0	0	0	0.006	0	0	0	0	0	0	0	0.994	0	0	0	0	0	119	0	1	0	0	0	0.001	0	0	0	0.998	0	0.001
120	0	1	0	0	0	0.001	0	0	0	0.999	0	0.001	0	0	1	0	0	0	0	0	0	0	0.001	0	0	0	0	0	0	0	0.999	0	0	0	0	0	120	0	1	0	0	0	0	0	0	0	1	0	0
121	0	1	0	0	0	0	0	0	0	1	0	0	0	0	1	0	0	0	0	0	0	0	0	0	0	0	0	0	0	0	1	0	0	0	0	0	121	0	1	0	0	0	0	0	0	0	1	0	0
122	0	1	0	0	0	0	0	0	0	1	0	0	0	0	1	0	0	0	0	0	0	0	0	0	0	0	0	0	0	0	1	0	0	0	0	0	122	0	1	0	0	0	0	0	0	0	1	0	0
123	0	1	0	0	0	0	0	0	0	1	0	0	0	0	1	0	0	0	0	0	0	0	0	0	0	0	0	0	0	0	1	0	0	0	0	0	123	0	1	0	0	0	0	0	0	0	1	0	0
124	0	1	0	0	0	0	0	0	0	1	0	0	0	0	1	0	0	0	0	0	0	0	0	0	0	0	0	0	0	0	1	0	0	0	0	0	124	0	1	0	0	0	0	0	0	0	1	0	0
125	0	1	0	0	0	0	0	0	0	1	0	0	0	0	1	0	0	0	0	0	0	0	0	0	0	0	0	0	0	0	1	0	0	0	0	0	125	0	1	0	0	0	0	0	0	0	1	0	0
126	0	1	0	0	0	0	0	0	0	1	0	0	0	0	1	0	0	0	0	0	0	0	0	0	0	0	0	0	0	0	1	0	0	0	0	0	126	0	1	0	0	0	0	0	0	0	1	0	0
127	0	1	0	0	0	0	0	0	0	1	0	0	0	0	1	0	0	0	0	0	0	0	0	0	0	0	0	0	0	0	1	0	0	0	0	0	127	0	1	0	0	0	0	0	0	0	1	0	0
128	0	1	0	0	0	0	0	0	0	1	0	0	0	0	1	0	0	0	0	0	0	0	0	0	0	0	0	0	0	0	1	0	0	0	0	0	128	0	0.999	0	0	0	0.002	0	0	0.001	0.997	0	0.001
129	0	1	0	0	0	0.002	0	0	0	0.997	0	0.001	0	0	1	0	0	0	0	0	0	0	0.002	0	0	0	0	0	0	0	0.998	0	0	0	0	0	129	0	1	0	0	0	0	0	0	0	1	0	0
130	0	1	0	0	0	0	0	0	0	1	0	0	0	0	1	0	0	0	0	0	0	0	0	0	0	0	0	0	0	0	1	0	0	0	0	0	130	0	1	0	0	0	0	0	0	0	1	0	0
131	0	1	0	0	0	0	0	0	0	1	0	0	0	0	1	0	0	0	0	0	0	0	0	0	0	0	0	0	0	0	1	0	0	0	0	0	131	0	1	0	0	0	0	0	0	0	0.999	0	0.001
132	0	1	0	0	0	0	0	0	0	0.999	0	0	0	0	1	0	0	0	0	0	0	0	0	0	0	0	0	0	0	0	1	0	0	0	0	0	132	0	1	0	0	0	0	0	0	0	0.999	0	0
133	0	1	0	0	0	0	0	0	0	1	0	0	0	0	1	0	0	0	0	0	0	0	0	0	0	0	0	0	0	0	1	0	0	0	0	0	133	0	1	0	0	0	0	0	0	0	0.999	0	0
134	0	1	0	0	0	0	0	0	0	0.999	0	0	0	0	1	0	0	0	0	0	0	0	0	0	0	0	0	0	0	0	1	0	0	0	0	0	134	0	1	0	0	0	0	0	0	0	1	0	0
135	0	1	0	0	0	0	0	0	0	1	0	0	0	0	1	0	0	0	0	0	0	0	0	0	0	0	0	0	0	0	1	0	0	0	0	0	135	0	1	0	0	0	0	0	0	0	1	0	0
136	0	1	0	0	0	0	0	0	0	1	0	0	0	0	1	0	0	0	0	0	0	0	0	0	0	0	0	0	0	0	1	0	0	0	0	0	136	0	1	0	0	0	0	0	0	0	1	0	0
137	0	1	0	0	0	0	0	0	0	1	0	0	0	0	1	0	0	0	0	0	0	0	0	0	0	0	0	0	0	0	1	0	0	0	0	0	137	0	1	0	0	0	0	0	0	0	1	0	0
138	0	1	0	0	0	0	0	0	0	1	0	0	0	0	1	0	0	0	0	0	0	0	0	0	0	0	0	0	0	0	1	0	0	0	0	0	138	0	1	0	0	0	0	0	0	0	1	0	0
139	0	1	0	0	0	0	0	0	0	1	0	0	0	0	1	0	0	0	0	0	0	0	0	0	0	0	0	0	0	0	1	0	0	0	0	0	139	0	1	0	0	0	0	0	0	0	1	0	0
140	0	1	0	0	0	0	0	0	0	1	0	0	0	0	1	0	0	0	0	0	0	0	0	0	0	0	0	0	0	0	1	0	0	0	0	0	140	0	1	0	0	0	0	0	0	0	1	0	0
141	0	1	0	0	0	0	0	0	0	1	0	0	0	0	1	0	0	0	0	0	0	0	0	0	0	0	0	0	0	0	1	0	0	0	0	0	141	0	1	0	0	0	0	0	0	0	1	0	0
142	0	1	0	0	0	0	0	0	0	1	0	0	0	0	1	0	0	0	0	0	0	0	0	0	0	0	0	0	0	0	1	0	0	0	0	0	142	0	1	0	0	0	0	0	0	0	1	0	0
143	0	1	0	0	0	0	0	0	0	1	0	0	0	0	1	0	0	0	0	0	0	0	0	0	0	0	0	0	0	0	1	0	0	0	0	0	143	0	1	0	0	0	0	0	0	0	1	0	0
144	0	1	0	0	0	0	0	0	0	1	0	0	0	0	1	0	0	0	0	0	0	0	0	0	0	0	0	0	0	0	1	0	0	0	0	0	144	0	1	0	0	0	0	0	0	0	1	0	0
145	0	1	0	0	0	0	0	0	0	1	0	0	0	0	1	0	0	0	0	0	0	0	0	0	0	0	0	0	0	0	1	0	0	0	0	0	145	0	1	0	0	0	0	0	0	0	1	0	0
146	0	1	0	0	0	0	0	0	0	1	0	0	0	0	1	0	0	0	0	0	0	0	0	0	0	0	0	0	0	0	1	0	0	0	0	0	146	0	1	0	0	0	0	0	0	0	1	0	0
147	0	1	0	0	0	0	0	0	0	1	0	0	0	0	1	0	0	0	0	0	0	0	0	0	0	0	0	0	0	0	1	0	0	0	0	0	147	0	1	0	0	0	0	0	0	0	1	0	0
148	0	1	0	0	0	0	0	0	0	1	0	0	0	0	1	0	0	0	0	0	0	0	0	0	0	0	0	0	0	0	1	0	0	0	0	0	148	0	1	0	0	0	0	0	0	0	1	0	0
149	0	1	0	0	0	0	0	0	0	1	0	0	0	0	1	0	0	0	0	0	0	0	0	0	0	0	0	0	0	0	1	0	0	0	0	0	149	0	1	0	0	0	0	0	0	0	1	0	0
150	0	1	0	0	0	0	0	0	0	1	0	0	0	0	1	0	0	0	0	0	0	0	0	0	0	0	0	0	0	0	1	0	0	0	0	0	150	0	1	0	0	0	0	0	0	0	1	0	0
151	0	1	0	0	0	0	0	0	0	1	0	0	0	0	1	0	0	0	0	0	0	0	0	0	0	0	0	0	0	0	1	0	0	0	0	0	151	0	1	0	0	0	0	0	0	0	1	0	0
152	0	1	0	0	0	0	0	0	0	1	0	0	0	0	1	0	0	0	0	0	0	0	0	0	0	0	0	0	0	0	1	0	0	0	0	0	152	0	1	0	0	0	0	0	0	0	1	0	0
153	0	1	0	0	0	0	0	0	0	1	0	0	0	0	1	0	0	0	0	0	0	0	0	0	0	0	0	0	0	0	1	0	0	0	0	0
[truncated: 61 more columns]
